# Supplementary material for: Co-Expression Analysis of Airway Epithelial Transcriptome in Asthma Patients with Eosinophilic vs. Non-Eosinophilic Airway Infiltration
Source: Int J Mol Sci. 2023 Feb 14;24(4):3789. doi: 10.3390/ijms24043789 (PMC9959255; doi:10.3390/ijms24043789)
Supplement: Supplementary file 1 [file ijms-24-03789-s001.zip]

Archive with 1 entries (1 files):
- ijms-2112296-supplementary.pdf
